# Supplementary material for: Peptide-Based Regulation of TNF-α-Mediated Cytotoxicity
Source: Biomolecules. 2025 Apr 10;15(4):559. doi: 10.3390/biom15040559 (PMC12024540; doi:10.3390/biom15040559)
Supplement: Supplementary file 1 [file biomolecules-15-00559-s001.zip]

Archive with 1 entries (1 files):
- biomolecules-3538625-supplementary.pdf
